# Supplementary material for: Exploring the shared molecular mechanism of microvascular and macrovascular complications in diabetes: Seeking the hub of circulatory system injury
Source: Front Endocrinol (Lausanne). 2023 Jan 23;14:1032015. doi: 10.3389/fendo.2023.1032015 (PMC9899888; doi:10.3389/fendo.2023.1032015)
Supplement: Supplementary file 1 [file DataSheet_1.csv]

DR-Down	DN-Up	AS-Up	DN-Down	AS-Down	DR-Down|DN-Up	DR-Down|AS-Up	DR-Down|DN-Down	DR-Down|AS-Down	DN-Up|AS-Up	DN-Up|DN-Down	DN-Up|AS-Down	AS-Up|DN-Down	DN-Down|AS-Down	DR-Down|DN-Up|AS-Up	DR-Down|DN-Up|AS-Down	DR-Down|AS-Up|DN-Down	DR-Down|DN-Down|AS-Down	DN-Up|AS-Up|DN-Down	DN-Up|DN-Down|AS-Down	DR-Up	AS-Down|DR-Up	DN-Down|DR-Up	AS-Up|DR-Up	DN-Up|DR-Up	DN-Up|AS-Down|DR-Up	DR-Down|DR-Up
TLCD1	Gene.symbol	IGH	HRG	TIGD7	STMN1	PLAU	SPACA9	ENSA	H2AFY	SUPT20H	RIMS3	CD84	RBP4	HLA-DRB6	CD47	CD83	DNAJB5	COL1A1	RSU1	UCHL1	SMTN	FOSB	MCTP1	ANKRD36B	HNRNPU	DTWD2
DTX3L	IQGAP1	IGHG1	CYP27B1	SSX2IP	LTB	UCP2	MLX	TOX2	LILRA2	PIK3CD	SBSPON	HLA-DRB4	PCYT2	RNASE6	FAM129A	SIRPA		GUSBP11		MSX1	TAGLN	LRCH4	TNFRSF21	GALNT10		TRIM13
MYL5	TMEM256-PLSCR3	IGK///IGKC	G6PC	APBB2	CASP6	ABCG1	GOLIM4	FAM161A	ALOX5AP	NFATC1	GPRC5A	SCD	PTGER3	SAMSN1	TES			APOBEC3G		SNORD10		ZSWIM8	HPSE	DACT1		ZNF69
CASD1	ATF7IP	CCL18	KNG1	SYNPO2	MRE11A	HLA-DOA	HIPK2	DNAJC18	BMP2K	YBX3	COL21A1	AIF1	DIP2C	HLA-DPB1	LMCD1					COL5A1			PRDM1	ZNF652
CD40	PPIP5K1	MMP12	APOH	SERAC1	PRPF40A	COTL1	NR2F6	ZAK	NPC2	REST	RBPMS	SLC39A8	TCEAL2	BCL2A1						USP32			JAML	CD69
TIMM22	TLDC1	CHI3L1	NR4A3	ST13	LAMP3	FGR	PDK2	WFS1	TRAF3IP3	SMARCA4	GLIPR1	IL1RN	EFHD1	CKLF						RGS2			SULT1A1
HNRNPA1	YEATS2	SERPINA1	ALDOB	LOC101930416///LOC101929792///LOC100996724///PDE4DIP	CDKN1B	IER3	ALDH5A1	SLC38A1	CASP1		MEIS1	SLCO2B1	CYFIP2	CD74						RASSF6
C17orf58	TRAFD1	APOE	EGF	STK32A	ORC5	CD86	ICOSLG	NCKAP1	CTSD		TLE1	SOCS3	ACTN2	NCF2						CTNND1
C9orf16	ZNF227	TNFSF13B	LPL	GFPT1	MEAF6	GRN	CBX2	DCBLD2	RGS10		DYNC1LI2	CARD10	TNS1	PTGER4						UGT2B7
NME1-NME2	TRIM27	FCGR1B	ETNPPL	PTPN11	RAB27A	LSP1	WWOX	SRI	ST14		SVIL	THY1	SCUBE3	CLEC4A						POLR2J4
TNFSF4	KCTD5	ACP5	TYRP1	TMEM43	BCR	GIMAP2	DDN	STK38L	MAPK13		PLCB4	SEMA6A	SKP1	KIAA0226L						GRM8
C9orf66	SERBP1	KYNU	USP2	ANO1	LBH	RAB11FIP1	NAAA	CKB	CD209		PPP1R9A	CYTH4	RASSF8	HLA-DRB1						ZBTB20
GTF3C4	EVI5	CXCL2	RAB11FIP3	C3orf70	KPNA2	CD72	CIITA	TP53BP2	FCMR		PDLIM5	MTSS1	CAMK2G							LAMP5
RNASE4	KIF20A	MMP9	KCNN2	PRNP	FILIP1L	GIMAP8	ZNF358	PARM1	VAV1		PPP1R12A	ADGRF5	ABAT							HIST1H3A
PHF23	GORASP2	IGLJ3///IGLV1-44///CKAP2///IGLV@///IGLC1	GADD45G	METAP1	TGIF1	ITPKB	TUBB4A	KCTD10	IL10RB		JAK2	VEGFA	PDK3							SNORD11
PLBD2	NDUFC2-KCTD14	CCR1	GPC5	SETMAR	TRAF5	DAPK1	GPATCH4	FERMT2	IGK		SYT11	G0S2	NXPH3							DDB1
DHODH	RAB38	IGKV1OR2-108	CYP3A7-CYP3A51P	RHOT1	WTAP	ARHGEF3	PTPRO	KCNMA1	IFNAR2		LPAR1	TNFSF8	BMPR1B							ANKDD1A
SFXN2	EFL1	MLIP	MYH8	ATAD1	TMCC1	NEURL2			STAB1		MBNL1	SIGLEC7	AMPH							IFNA2
BEND3	IRF2	NPL	PTPRD	LTBP1	PPIB	S100A10			QKI		NAP1L1	TACR1	CASQ2							CCDC151
EPB41	SASH1	IGLJ3///IGLV@///IGLC1	CES3	SVIP	AGFG1	IL32			PRR5L		MYBL1	HNMT	SH3BGR							SMCR5
KCND2	DUSP12	LOC100509457///HLA-DQA2///HLA-DQA1	DNMT3L	SEC23A	FAM65B	HAVCR2			HCK		ZFYVE21	MAN1C1	SS18							TMEM50B
WRAP53	BRD3	PIK3R2	PROC	CRTAP	CCT6A	PIK3AP1			HN1		CLCC1	EPHB4	PCDH7							NTRK2
LACC1	LDLRAP1	FCGBP	CEL	ADI1	IFNGR1	FUCA1			TNFRSF1B		ITGB1		LINC01278							SUGP2
ASB3	CEP170P1	VAMP8	SORD	SESTD1	FHL2	TPM3			ZNF267		MICAL2									MIR1267
ZNF250	MICALL1	APOC1	GADD45B	EPB41L5	SETBP1	F11R			TLR2		FBLN5									FAM118A
CRYL1	RECK	ADAMDEC1	FMO5	MSI2	ZKSCAN7	SIGLEC10			CARD8		ADARB1									SLFN13
S100A11	ZW10	C1QC	RALYL	SLC22A17	ZDHHC13	KLHL6			THEMIS2		AMIGO2									HYKK
GABARAPL2	GAB2	BCAT1	SERPINA6	TACC2	PLEKHA1	CMTM7			CXCR4		VCL									LOC100190986
LRTOMT	MSANTD3-TMEFF1	CEMIP	TCL6	RGS5	SOX9	PRKCH			LPXN		KMT5B									SGMS1
SMN2	PARP8	P2RX7	OPCML	MIB1	NR2F2	DSC2			PLBD1		CALU									SLC5A8
TCTN1	NUP214	MS4A7	KLK1	SLC25A4	PHACTR2				DRAM1		GLS									RNU5A-1
ARMCX3	PIAS1	PLXNC1	SLC16A7	PSIP1	HLA-C				CD28		MCAM									NFAT5
RGPD8	PREP	CCL3	CALML3	LAMTOR3	CD200				RUNX3		SORBS2									GALNT3
FDXACB1	DFFB	FCGR1A	AOC1	TARDBP	PPFIBP1				CXCL12		EOGT									MGMT
ITPA	C2orf68	LOC101060835///HLA-DQB1	NELL1	RRAS2	SMC6				ARHGAP25		EIF5B									PRSS53
CMTM6	RALY	CTSB	APOLD1	KIF1B	PON2				LST1		PNMAL1									SYNE2
ATAD3B	PIGC	SLC16A10	FUT3	CAB39L	CD1C				LPAR6		SMARCD3									NACC2
YWHAG	FLOT2	CXCL14	DCXR	KCMF1	SPRED2				CHI3L2		ATP9A									SAPCD1
TRUB1	CSNK2A1	AQP9	CES2	LOC101929356///ARL5A	GPX7				AHNAK2		SYNC									ANO10
CTBP2	GGNBP2	CTSC	GAD1	DOCK5	LEF1				CDC25B		ENAH									ID2
HAT1	MAP3K7CL	CLEC5A	ABHD14A	LOC101928195///LOC100996643///MTHFD1L	HLA-A				IL7		ABCC1									FAM98B
MAGEF1	PAK2	KCNT2	AVPI1	MIR4697///MIR4697HG					INPP5D		HEPH									SNORA2B
NPEPPS	TOP2A	FPR3	CGA	BEX4					GIMAP4		CARMIL1									MT1X
ZFAND6	FADS3	IGHV3-23///IGHV4-31///IGHM///IGHG4///IGHG3///IGHG1///IGHD///IGHA2///IGHA1///IGH	PXMP2	ABCD3					KCTD12		PALLD									LEP
SNRPD3	RAD51AP1	CD37	ASB9	MTMR11					GPX1		MAP1B									SNORD4A
PCGF6	INTS7	IGLJ3	SLC39A4	LINC01128					LOXL2		ADAMTSL3									MYO3B
C21orf33	NCL	ADORA3	CYP46A1	SCOC					SLA		TPM1									CAMKK2
PNMA1	WARS	HP	PVALB	CDC73					STK10		SPARC									ENPP2
ATP8B2	APOBEC3A_B	LAIR1	SLC4A1	WEE1					CPVL		FGL2									DCUN1D2
MAP3K7	BTN2A1	IGHV3-23///IGHV4-31///IGHM///IGHG3///IGHG1///IGHA2///IGHA1	ARSF	KALRN					CSF1R		FHL1									RAB3IP
SMN1	DNAJC9	BMS1P20	ACOT11	ARL6					LAPTM5											RNF157
ENDOG	TINF2	IGHV3-23///IGHV4-31///IGHM///IGHG1///IGHA1	GHR	RAVER2					RGS1											FCRL5
FAM86B1	SLC27A3	GIMAP6	HYAL1	MIR4738///H3F3B///H3F3A					CSTB											SPATA13
FBXO30	ADCK2	HPR///HP	CDHR5	PLXDC2					C3AR1											DENR
CDC25A	NADK	GPR34	APOC3	TMEM106B					PTGS1											HM13
OXLD1	VIPAS39	TREM1	CIDEB	TP53INP2					CYBB											SIK1
MCMBP	ITGB3	EDN1	FAM47E-STBD1	KCNAB1					CYP1B1											NF1
FAM81A	PPIC	EPB41L3	CLDN8	PCYOX1					TAPBP											FAM175A
LOC101927166	CPNE1	CR1	KPNA1	VAPB					GPR65											DGKD
MAD2L1BP	PRCC	EMILIN2	FGF9	TMEM246					LYN											SNORA28
PLD6	PJA1	CXCL16	PPP2R1B	AKTIP					ACSL5											FKBP14
ABCC4	SNAP25	IGKV1OR2-118	DEFB1	SYNCRIP					IGLC1											TDRD1
SRXN1	CD44	C15orf48	FXR1	ACSS3					PLTP											NR4A2
CHMP3	U2AF1	RBM47	SLC46A3	PLCE1					GPR183											SCG5
TRAPPC2L	GTF2E2	TMEM176B	SLC2A4RG	MAP4					HLA-DMB											MCMDC2
ARID4B	SART3	F13A1	SCGB1D2	SGCB					SPP1											SHROOM4
CMBL	DDX58	MPEG1	GNB5	PPP1R21					ADA											AOC4P
BCAS2	SRP54	FCGR3B///FCGR3A	METTL1	TOMM20					SERPINE2											EFEMP2
C16orf62	AGPS	C5AR1	FAM149A	SLK					SH2B3											ZNF682
CEP162	IFT52	DOCK8	ESPL1	GPD1L					RRM2											ZNF483
PRMT2	C1QTNF3	SGK1	CPNE6	USP47					RNASE1											GOLGA6B
BASP1	COL8A2	IGHV4-31///IGHM///IGHG3///IGHG1///IGHD///IGHA1	AGXT	TOB1					ERAP1											PTGR2
RP9P	SMAD2	TLR8	NR1I3	PRKAG2					PRKCB											PCDHB9
C4orf32	PUS7	CD300A	KLF9	EPPK1					IRF1											LOC730101
CTSO	SCARF1	CFI	DUSP9	PSMD12					SELPLG											LMOD3
SPAST	RPS6KA3	FCGR2C	KLHL21	MRVI1					HCP5											LOC107133515
ZFP82	SSPN	LOC100129518///SOD2	F11	KANSL1L					MELK											SLC15A2
TCP1	ALMS1	MXRA5	PROZ	XPR1					CAPG											USP49
PGAM1	PHF2	TMEM176A	ACACB	ZEB1					RARRES3											PLA2G2D
DPP7	TBC1D2B	C2	TSKU	MIR100HG					UGCG											CCBE1
NIT1	C1orf216	AMPD3	CROCC	NDFIP1					ARL4C											LOC102725126///FRG1HP
PEG10	DTL	LCP1	STRA6	ERBB2					DOCK2											ARL16
BNIP3L	RAB5B	AIM1	SERPINF2	CCNB1IP1					FCER1G											C11orf63
RASGRP1	RAE1	LOC101060835///LOC100996809///HLA-DRB4///HLA-DRB3///HLA-DRB1///HLA-DQB1	BTD	CAND2					ADAM28											CDKN2AIPNL
ZNF679	KDM5A	ADAP2	COX7A1	PID1					FCGR2B											MIGA1
LOC728554	PWP1	SLC1A3	SPATA2L	HEXIM1					SYK											TMEM17
HLA-H	P2RX4	COLEC12	NR0B2	FAM199X					IL7R											MFSD14C
RPP25L	PRR5-ARHGAP8	KCNE3	BAIAP2	ZBTB10					RAP2B											GOLGA8A
TDP2	STS	LIPA	NIPSNAP1	FEM1B					CD36											SNORA41
PNPO	KMT2A	TNFAIP3	SOX15	CPE					CD14											SNORD59B
PNPLA8	FANCF	VMO1	CYP3A4	ITGB5					IL27RA											MYO5C
HLA-DRB3	ATP2B4	TIAM1	GRM1	MAFK					TNFSF10											SEC31B
ZNF232	MYL12A	SNX10	MCUR1	TMEM237					ICAM1											LOC100128288
OTUD6B-AS1	AREL1	PLA2G7	HSD11B2	LGALSL					BST2											DNHD1
HSPD1	ENOX2	CP	FPGT-TNNI3K	RNF180					CXADR											RHBDL2
BAHD1	EIF3J	MARCO	ENTPD5	AOC3					GMFG											DDX51
OMA1	OGFRL1	ANPEP	ANXA9	ARHGAP5					BLNK											BROX
ATP1A1-AS1	LMNB2	C10orf128	MACROD1	DCUN1D4					HLA-F											TMEM106A
TMEM147	MTMR3	IGLL5	APITD1-CORT	TRPC1					MAFB											ZNF14
MCRS1	MICAL1	DEPTOR	LHPP	FYTTD1					HLA-DQB1											DMC1
ST7	PTP4A2	ADRA2A	CYP4F12	GULP1					CD3D											ANO9
C1orf198	HLA-G	IQGAP2	TCF15	PPP1R2					SRPX											PAXIP1-AS1
NCBP2	CLIC2	FBP1	WNT10B	GAREM1					VSIG4											HYPK
PHYH	FLNA	ARHGAP30	MAPT	DCAF8					TLR1											TMEM241
RBM15B	NCOA3	CYBA	PCDH9	DYNLT3					PECAM1											DLX1
MAGED2	TPR	ABCA1	HEY1	BTC					RNASET2											LEPR
EVI5L	KANK2	ZNF521	MAST4	SLAIN2					MSR1											FCGR3A
WSB2	SAYSD1	GIMAP7	KCNK10	TCEAL1					CYTIP											NLRP8
TTC26	NECAP2	DENND2D	HIST1H2BD	COL14A1					LY86											RAB12
SUMO1	EIF4A3	SIGLEC1	ARF3	OCA2					LCK											CHRNA5
MRRF	HNRNPK	GIMAP1	PON3	TCEAL3					VWF											TNFSF15
TMEM150A	MYRF	C4B_2///C4B///C4A	SFXN1	FAM219B					GPNMB											ANKLE1
ERCC1	INTS9	KCNJ5	SYNJ2	DNAJC21					SEL1L3											MAGT1
PIN4	MAP2K4	MMRN1	DNPH1	SAR1B					FYB											ST6GAL1
ID3	RFX5	CCL8	DLGAP2	ADCY9					FCGR2A											PGAP1
DENND5A	TRIM6-TRIM34	ZNF366	HIF3A	FKBP7					HLA-B											SNX29
LGALS9B	PSMA4	MGAT4A	AAMDC	GGTA1P					PSMB10											ATF4
ALYREF	CAST	CD68	RITA1	PROSC					VCAM1											SNORA3A
POLD2	ORAI2	MIR21///VMP1	PCGF1	MED21					ARPC1B											BLZF1
GFM2	PIBF1	HK2	SPHK2	ANKH					PLEK											ZNF394
TWSG1	NBN	CARD16	U2AF2	KIAA1671					ITGA4											LINC01018
SLC8A3	ZMAT3	CLSTN2	ZNF444	NFYB					SERPINB9											TMEM191A
AGMAT	SOCS5	OPN3	MST1	DNAJB6					KIAA0101											SNORD14A
WIPI2	KLC1	ST8SIA4	HDDC2	JAZF1					FABP5											POGZ
ECE2	EXOSC8	MYO1F	SSTR2	PPM1A					TNFAIP2											ZNF549
CTTN	SMARCC1	IGLJ3///CKAP2///IGLV@///IGLC1	PCGF2	TMCO3					IGKC											BIN3
NSL1	FAM57A	FERMT3	HAAO	SLC16A1					ARHGDIB											MAMDC4
ERO1B	SLAMF1	LINC01094	C11orf71	TMED7-TICAM2///TMED7					PSMB8											CRYGS
KLLN	PROCR	PIK3CG	SLC6A2	EFNA5					FKBP11											GPX8
ICMT	DHCR24	RALA	ELL2	CALM1					TMSB10											HIST1H2BG
SPTSSA	NAA40	CCL4	GRAMD1B	DLG1					TRBC1											TCAF2
JARID2	LAMA5	CPM	RAB5C	YAP1					ITGAM											EBLN2
PHC1	HPGDS	JAK3	RGS7	TRABD2B					C7											OCIAD1
VASH2	RBMS1	MAF	HSD17B14	S1PR3					ACKR1											TAF1C
C1orf74	NONO	MIR6787///SLC16A3	EIF5	RNF14					IGSF6											GSTTP2
SOCS1	KBTBD4	PAG1	DECR2	IDH3A					TLR7											SNX29P2
MAP2K6	GALNT1	DAB2	FAM184A	PAFAH1B1					PTPRE											BMS1P5
MBLAC2	ZNF813	PLCXD3	OR7E37P	C16orf72					CTSS											C21orf58
ZNF583	USP22	PSMB8-AS1	CLPTM1	ATP2A2					CORO1A											ZNF786
ZNF260	PI4K2A	ITGAX	CREM	ACP6					IFI16											C2orf69
RAB33B	ITGA2	SLC18B1	ARPC4-TTLL3	PGM5					C1QA											HOXC4
AAED1	SSH1	PLAUR	SLC12A6	STK26					CFH											XAF1
YIPF2	SHTN1	SMPDL3A	PAK4	TMEM38B					GZMK											LMBR1L
FARP1	TBL1X	SLC2A5	IVD	MTUS2					CLEC7A											SNORA3B
SGCE	ACTR1A	CA12	AGRN	PNN					RAC2											FMC1
SPG21	WASF2	PLA2G2A	MAGI2	TAF5L					MARCKS											N4BP2
DHX32	MFAP1	ARL4A	NENF	PMEPA1					SLAMF8											NBPF11
ZNF304	CCT5	IGHV4-31///IGHM///IGHG4///IGHG3///IGHG1///IGHD///IGHA2///IGHA1///IGH	LGSN	MPC2					CLEC2B											SNORA72
GTF2H1	LRRC42	DOK3	BTNL8	LRCH2					HLA-DPA1											SLC25A51
SREK1	GTF2E1	LOC100996809///HLA-DRB4///HLA-DRB1	FOXO4	IDS					MCUB											SNORD3A
ST3GAL1	CDC27	PILRA	GRIP2	CAMSAP2					TGFBI											APOPT1
NSF	MYL12B	FAM20A	GABARAPL3	B3GALNT2					MRC1											CEP19
PGBD2	CAP1	GALNT6	TPPP3	HSDL2					TYROBP											TRIM69
ZSCAN2	SPAG1	ARHGAP18	NDUFA3	SYNE1					PLAC8											ITPK1-AS1
C15orf40	DLG5	SLC11A1	KCNQ1DN	FAM26E					IRF8											COL7A1
ARMCX2	DIEXF	FAM26F	TM6SF2	SOCS4					HLA-DMA											RAX2
THOC3	AP2B1	HS3ST2	BDKRB2	SORT1					LCP2											EID2B
PLLP	CAPZA1	TIE1	RBKS	HIST2H2BE					CCL5											PPA2
ZSCAN5A	MCM7	LGMN	MINK1	N4BP2L2					IL10RA											MMP23B
ACTR3B	FAM208A	PALMD	RENBP	HADH					ITGB2											RAMP2-AS1
RGL1	GOLGA3	NRROS	CNNM2	ARMC8					HTR2B											RNF207
SPIN3	TMEM185B	TMEM119	TXN2	ALDH3A2					CSTA											CPT1B
WDR89	NDN	SLC31A2	ERVMER34-1	RIMKLB					IGLL3P											GNRH1
BBS10	TKT	NEURL1B	KCNN3	RAB2A					PYCARD											RRN3P1
RAP1GAP	GTF3C3	ABRACL	IGFALS	LOC101927178///FAM177A1					HCLS1											ARRDC3
COQ6	RAPGEF6	LXN	RXRA	GMPR					CD48											CSF2RA
C11orf49	SLC35G2	ZWINT	GPER1	PDE4DIP					CD52											FLJ41455
RRM2B	CFLAR	TREM2	PALM	SDK1					MS4A6A											CCNL1
CAMK1D	AP2M1	CYYR1	EDDM3A	NPR1					CCL19											PITRM1
ENTPD1	ACOT9	NUSAP1	C1orf105	AGTR1					HLA-DRA											XRCC2
UNC5C	LASP1	PLCG2	C2orf72	PREPL					PTPRC											KCNH6
GRAP	ARSJ	NCF4	MYL10	IPO7					CD163											ZNF493
LINC00158	ADAM10	TPP1	AFDN-AS1	MIR7114///NSMF					CSF2RB											PHAX
PDCD6IP	MGAT2	CD93	OR7E12P	IL17B					CX3CR1											ZNF577
GPR15	HNRNPA3	CTSZ	HOOK2	KIAA0232					CD53											SLC5A3
LRFN4	CPSF6	HILPDA	ST3GAL4	CSRP1					C1QB											QRFPR
IQCK	MYD88	APBB1IP	SIRPB1	LTBP4					CFB											LOC729603
PPM1G	RWDD2A	OSBPL3	MMP24-AS1	WASF3					LY96											CYTH2
FBXO10	HGF	C4orf48	OR7E47P	ADH5					POSTN											EXO5
GAMT	PTEN	TRIM14	SIRT2	WBSCR17					COL6A3											CAPN3
RNFT2	ARHGAP26	CARD16///CASP1	TET3	MXRA7					GZMA											CHST12
PLEKHF2	SUPT16H	CD180	CTF1	MN1					LUM											SNORA66
PSMC6	LAPTM4A	ARHGAP9	PRRX2	NADK2					HOPX											SNORD3D
ARHGEF12	SLC4A5	STEAP1	HOXC8	SPOPL					CCR2											MAP3K13
MIR3142HG	FJX1	VNN1	UNC93A	OXCT1					MS4A4A											CREB1
TVP23C	VWA5A	KMO	CHRNA3	SOX6					IGHM											ERAP2
MAMSTR	TMEM189-UBE2V1	EMB	HSD17B1	GRSF1					EVI2A											BTNL10
TAF8	HMGXB4	PNKD	MYOG	DTNA					POU2AF1											SNORA27
DNAJC2	TTF1	HHEX	NDUFB8	SBDSP1///SBDS					EVI2B											HOXB7
RANGRF	HARS2	IGHV4-31///IGHM///IGHG3///IGHG2///IGHG1///IGHD///IGHA2///IGHA1///IGH	UQCRQ	TMEM47					TNC											DUSP19
ZNF81	DIRAS2	SHANK3	PRSS2	DIXDC1					IGLV1-44											SDHAP1
ZFP30	RPA2	NCKAP1L	ARG2	CAMK2N1					C3											PLEKHB2
GBP4	SLFN12	SASH3	GNAO1	CCND1					MMP7											MCM8
AK4	CCR7	TFEC	TOB2	DIDO1					JCHAIN											INIP
IL23A	ASCC3	CCL15-CCL14///CCL14	PDIA2	MYO18B					ALOX5											SNORD12C
TRAF1	SKP2	FOLR2	EVX1	BRWD1
GALNT11	MACF1	CKS2	CYP11B2	PFN2
VPS50	ACTR3	SLC16A6	FOLR3	ANKRD46
ASNA1	COL6A2	IL2RG	NECAB2	KLHL42
BCL2L1	CD59	HSPA6	SNTA1	RPRD1A
METTL7A	WIPF1	MAP3K1	APOC4-APOC2	AEBP2
ZNF181	ACTG1	PARVG	RABEP2	TAX1BP1
LRRC8B	PYGL	PIK3R5	ATP2C2	C1QTNF7
ATP5G2	M6PR	CCL21	BLOC1S1-RDH5	TLN2
FAM86DP	AAGAB	PTPN6	PKP1	ZNF711
MSRA	PPT1	TM6SF1	ATXN7L1	ESD
BAD	PRSS23	ITGAL	AP1S1	NDE1
L3MBTL4	PF4V1	CCRL2	EBP	IPO5
HSPE1	TRAF3IP2	CLIC6	TRAF4	TPH1
LINC00667	SPATS2	MYO5A	AGPAT3	XK
DANCR	EIF3B	MKL2	SPIDR	BMPR1A
PNRC2	PANX1	TAGAP	RND1	CALM3///CALM2///CALM1
CXorf40B	SRR	CDKN3	EPB41L4A	MAP9
EXOC6	RNPEP	LILRB2	DDIT3	TMOD1
SMIM14	FRYL	SAA2///SAA1	MBD3	RGS17
RHOF	ARPC2	PARP12	MAPK8IP2	PIR
TTLL1	TUG1	IL18BP	GLP1R	SAP18
USP51	GTPBP4	LOC101928361///ARHGAP15	ACSBG2	PM20D2
NAPSB	CHD4	LGALS9	SSX3	MSRB3
CXorf56	PELO	FAM96A	MYO7A	MYEF2
POLR2K	TNPO3	GPR137B	NREP	GNAI1
MBTPS2	KIF11	IGFBP4	BMP8A	RHBDF1
LARGE1	TXNIP	GIMAP1-GIMAP5///GIMAP5	GRPEL1	THSD4
TMEM164	HELLS	LAT2	SIRT4	NPTXR
PRMT6	QRICH1	PTPRJ	BEST1	DSEL
AIFM1	NLRP3	IFI27	RPS28	PDZRN3-AS1
ZNF254	ZNF3	FAM43A	ATOX1	H2AFV
SNAR-A1	FAM50A	LILRB4	MAPRE3	ZNF827
COA1	IL13RA1	LMO2	GCAT	SRSF3
MFSD2A	EIF4H	C1orf162	DGCR5	STK17A
GCSAM	SRSF4	FAM84B	PGPEP1	EIF1
CCM2	PHTF1	IKZF1	CDA	TMEM56
SDR42E1	NT5DC2	SLC7A7	FUZ	ADAM33
PRDM11	NF2	THSD7A	ITPKC	SUB1
AFMID	IP6K2	TLR5	SFTPB	ANP32E
PI15	NUP93	LHFPL2	CASP9	EPM2A
NAT1	RPA1	SH3TC1	FZD5	TMEM55A
RNF32	ABHD2	SLAMF7	RPA3	MYLK
NAPSA	CRELD2	DDX60L	PART1	SUGT1
SALL2	SMAD1	IGLJ3///CKAP2	SRC	HSPA4L
SOCS2	HEATR1	PLXND1	KIR3DL2	ENPP4
SPECC1	NFE2L3	ARRB2	PLAC4	RYR2
ANP32A	ZNF207	EFNA1	FAM234B	PDZD8
RPL14	RAD17	RNF144B	NCOR2	PCDHB4
FOXO3	UFD1L	PODXL	EDA	ELN
ALPK2	ZNF146	SH3KBP1	PRSS3P2	UGGT2
CDC42	FBXO5	RUNX1	CDK16	RHOB
GBE1	DPY19L1	PCDH17	MLXIPL	CLDND1
PRKCE	LAT	TRAC///TRAJ17///TRAV20///TRDV2	BCAM	WSB1
SLC35F6	UTP14A	RCSD1	SOD3	MAN2A1
PPID	PTRF	SECTM1	SNAPC2	LOC283075
RRP7A	PGM3	LOC102725526///IGHV4-31///IGHM///IGHG3///IGHG2///IGHG1///IGHA2///IGHA1///IGH	ENO3	ITGA7
BSPRY	MYLIP	IGHM///IGHG1	PMF1	C14orf132
FHIT	CSGALNACT2	CTSH	LTK	PPP1R12B
ELL3	ZCCHC24	CTSL	TAOK2	PPM1K
CD226	TJP1	MFNG	TIMM10	CPNE3
ZNF606	B2M	GLRX	IPO13	SAMD12
ZNF555	APOL1	CD4	SYT17	RASSF3
ACOT2	POLR3C	PRR11	PLAGL2	PTPN21
SCIMP	CACNB3	ADTRP	TPPP	LOC100506990
RAB40B	INPP1	ADAM8	AKAP3	COL18A1
TUBA3D	CXCR6	CDH5	MUT	LIMCH1
CASP7	SLC24A3	PAPSS2	PRSS3	LYNX1
SLC29A4	BLVRA	PARVB	MEF2D	PLA2G12A
NANOS3	SLC35F2	RASSF4	KDM6B	CRNDE
LOC105376064	ADAMTS5	TMC6	GALNT8	PLN
IRF2BP2	CYFIP1	PPIF	GPR135	FILIP1
DACT3	PRRC1	SMAP2	POU3F1	CPED1
ZNF616	KLHL24	NABP1	SH3BP1	PKD2
TSPAN4	VCP	SGK223	ABO	BARD1
SPRED1	XYLT1	SELP	KLKB1	SLC16A9
CLEC4E	NBPF20	SLC15A3	STUM	ZNF365
IRF7	LZTS1	ECSCR	FXR2	NEGR1
CCL4L1	HCAR3	CLEC1A	DLEC1	FBLIM1
B9D1	RRN3	CARD6	SST	KCTD9
ZSCAN18	EHD4	FAR2	IL11	TPM2
LRRC61	SP100	KCNAB2	MPC1	HLF
DISP1	PRRC2C	HCST	ITIH2	OGN
PPIL3	SRP72	TYMS	PLCH2	PDZD2
HSD17B11	PPL	SFMBT2	LIPE	RNF115
IGF2BP3	BTN3A3	DUSP23	LETM1	LOC101928841
BEX3	SPDL1	MS4A14	KCNG1	CAP2
ETV5	PHF20	FAM167B	RARG	HSPB1
RAD51B	GNB1	TNFAIP8L1	COPS6	CHML
IGBP1P1	LAMA3	PIM3	ARID3B	PERP
PRR5	EFNA4	MIR1204///PVT1	LIM2	ITGA9
PHOSPHO2	MAP4K5	LOC101926921///DAB2	CTNS	PTPRG
NEMP2	FANCL	CLIC5	ERAL1	PYGB
MATR3	MICALL2	PTAFR	BHLHE40	HEY2
NBPF9	ACTB	MLPH	RGS6	RERG
SNN	SDC3	FXYD5	MXI1	KANK1
ZNF286B	UPP1	ASAP1	KCNA2	C8orf88
BRSK1	TIMM17A	AFAP1L1	LMF1	SLC2A12
SLC25A26	ARNT	RASGRP3	CELP	TOM1L1
SPIB	TBCB	CLEC11A	FAM3A	RWDD1
IFT81	CKAP4	PAX8-AS1	DMWD	LOC101927562///DUSP8
SPACA6	ADAM17	APOC4-APOC2///APOC4///APOC2	TOPORS-AS1	AIMP1
IMMP2L	ATM	SNCA	SGK2	TBX18
BZW2	MAP4K4	RAB20	GUCA2A	IPW
GNL3L	ANOS1	MAN2B1	DLST	LIMS4///LIMS3
SNHG10	TRIM38	CNDP2	FKBP8	NPNT
DBNDD1	MAN1B1	RAMP3	PNPLA2	ARHGEF9
HLA-DOB	CYLD	LILRB1	SDC1	PEG3
UGT2B17	PIK3R3	LACTB	CRYBB3	NPTX2
FAM92A1	TRAM1	ANKRD28	H2AFX	FREM1
CCNDBP1	HEXB	ECM1	MAP2K7	TMEM178A
ZNF658	PARVA	PTRHD1	DDX25	TXNDC16
TRO	SMARCE1	IL17RA	LBP	NUDT4
IL16	BICD1	LRRC70///IPO11	YBX1	HOGA1
BLK	SMARCA5	MYO1G	CCSER2	LOC100996693///SPEG
RNF6	NR3C1	MT1F	ADGRD2	RAB9B
LRG1	TMPRSS4	SVEP1	GRIN2A	INPP5A
SIT1	LAMP2	LOC100996412	INPP5J	FAM19A5
NFIL3	WDR19	CPXM1	NPRL2	CRYAB
KIAA0513	KDM5B	TBXAS1	CMC2	ROR1
SLF1	ILF3	BCL2L11	PRRG2	CDC37L1
POTEE	GALNT2	BTK	TMEM223	PPP1CB
CETP	TXLNA	GNA15	LINC01558	NDUFAF4
SPATC1L	PCGF3	IKBIP	BMP7	NAPG
EEF1B2	NUP155	RPS6KA1	KCNS1	MIR6756///MCAM
SERTAD3	SETD5	MET	MYLPF	SHROOM3
NUP62CL	CYR61	METTL7B	ZBTB7B	FHL5
UXT	PGD	LRRC25	CEBPA-AS1	MFAP3L
GSDMA	NT5E	MFSD1	CABP1	TXNL1
IFNLR1	DOCK10	TMC8	DOK4	MOCS2
NRIP1	TAF1A	GM2A	ACAP1	DMD
BEX2	SMYD2	MZB1	ALDH1A2	PLCL1
PTK2	MICB	TYMP	CBX8	SBDSP1
C1orf54	CLNS1A	ROBO4	MAPKAPK3	ANKRD6
ARL17B	ZNF532	FCGRT	HSF4	PPP2R2B
CMTM3	SERPINH1	FAP	OGFR	FLNC
ARHGAP24	MGAT4B	SEC14L1	ERF	CFL2
DALRD3	CALCOCO2	MYCBP2	MAT1A	SORBS1
ATXN10	HOXA1	FGD5	SCAPER	COL4A5
DBN1	NMT2	GLA	ARHGAP33	IL11RA
UGT2B11	CSNK1A1	LYST	SLC12A5	SPHAR///RAB4A
PRIM2	CKS1B	WDFY4	ELK2AP	CRY1
MAGEE1	HMGN4	REL	COPG2IT1	ENPP1
RPS23	VCAN	MAP3K8	OCEL1	PDLIM7
SPC25	TTBK2	NFKBIA	PTOV1-AS2	LOC100653057///CES1
GGTLC1	STK38	PDE2A	DUS1L	ADCY5
BIK	PRKDC	GPSM3	FBXO9	LONRF2
TUBB2A	AZIN1	FSCN1	GPR12	ADGRA3
NDUFC2	ELMO2	ATG16L2	DDX6	CLIC4
GPR55	TRIM5	ZNF385A	TEK	SPIN4
PHKA1	FUT4	IL4I1	PIAS2	FIBIN
TNFAIP8L2	PLEKHO1	GK	IQCC	ALDH1L1
CCDC103	BCL10	CSK	MAST2	ITGA1
JADE3	PSMC2	SPNS2	ATXN2L	DNAJB4
PAQR8	RAPGEF5	NUAK2///AKIP1	MAPK8IP3	TIMM23B
P4HA2	IDO1	PLD3	SMCP	BHMT2
FSTL3	TAGLN2	SNX20	DSCAM	ASB2
SNX15	OBSL1	DISC1	KCTD13	PPP1R14A
PPM1E	ZNF318	CDK1	TPSD1	ALDH1B1
PLA2G4C	BAZ1A	CCM2L	ZNF574	ITGA11
MAL	CD1D	NRP2	MRPL46	TAF9B
CYB5R2	NDC80	DPEP2	MBOAT7	PRUNE2
OBFC1	CDH6	IGHV4-31///IGHM///IGHG3///IGHG1///IGHD///IGHA2///IGHA1	XAGE1B	PGR
HRASLS2	SEC24C	PLVAP	SPOUT1	DMPK
FRMD4A	TLR3	ANGPTL4	LRPAP1	LMOD1
ATP6V1G2	RBM5	GPR146	MRPS18A	PLXNB1
CEACAM1	ANXA7	TACC3	AMT	RAP1A
LINC00908	EAPP	MKNK1	CLDN6	CNTN1
CDC14B	MAD2L1	C12orf49	SERPINA4	LARP1B
CAMP	KARS	GLMP	PRRC2A	NALCN
HNRNPLL	CNOT8	CKAP2///IGLC1	POLR2C	MRAP2
DUSP14	GSPT2	SHE	MTX1	HEYL
TMEM136	RABGAP1L	VAV3	SLC26A1	CENPV
DSG2	ZNF623	CCNB2	ZC3H7B	NAP1L5
LOXL3	EP400	LINC01503	C21orf2	SYNM
RPL8	PALB2	CCL23	IFNA13	SUSD5
RNF125	FAM110B	NCF1C///NCF1B///NCF1	TFAP4	AFF3
MATK	SNORA64	GAS2L3	ATP1B2	TC2N
FAM171A1	EXT1	ODF3B	CYP4A11	FABP3
BAIAP2L1	PAIP1	SLX1B-SULT1A4///SLX1A-SULT1A3///SULT1A4///SULT1A3	VAMP2	INAFM2
ZNF362	EXT2	BID	CELF3	NDRG3
FAM167A	C2CD2	NR1H3	SLC28A1	TCEAL7
CCL22	APMAP	HSPBAP1	RAB3IL1	MAP2
LSAMP	GSPT1	LILRB3	EPO	PXYLP1
AICDA	TMEM2	CENPU	HAPLN2	GRAMD3
PRICKLE2	ZCCHC10	SNED1	NTRK3	KIF1C
PLA2G16	TXNDC15	PTPN2	HMP19	C8orf34
ZBED9	RNF130	ADCY4	ZCCHC14	MPP7
SLC6A4	CKAP2	IFITM1	HMX1	GSTT2
GIMAP5	MCM3	LHX6	MC2R	HSPB8
TGM5	PUDP	OLFML2B	MUSK	NAP1L3
IGSF3	RPS6KC1	IGHV4-31///IGHM///IGHG3///IGHG1///IGHA1	WNT11	THRB
SYN1	LYPD1	IGSF21	CDK18	MTURN
LDOC1L	DPYSL2	CD80	IQSEC2	KCNMB1
DMKN	MSH6	FGD3	CCDC186	GPLD1
GLIPR2	PEA15	PLA2G15	PSG1	DSTN
GOLM1	AGA	IGHM///IGHG1///IGHA1	PRORY	CHMP4C
DTX1	SEC11A	CEBPA	L3MBTL1	LINC00938
BTBD3	CSTF3	ACE	B4GAT1	PDZRN4
CXCL10	IFIT5	DBI	GNAQ	NIPSNAP3B
CREB5	AP2A2	PRCP	TACR2	FRK
MYH10	NUP37	SH2D3C	GPT	EIF4E
DSC3	NOTCH2	ARHGAP45	NPEPL1	RAB23
APP	NID2	FXYD6	BEST2	PHACTR1
TUBB2B	MORF4L1	TMEM51	CDX2	HACD1
PIEZO2	IFI30	TCN2	TMLHE	LOC100287497
	TMEM87A	LOC100996735///LOC100996732///LOC654342///LOC645166	KATNB1	TTLL7
	MSH2	HK3	RPL18	BVES
	PPIE	PARP9	ADCY8	HINT3
	STK39	FAM213B	PBX2	PAK3
	TRIP12	BIN2	TAF6L	ZNRF3
	NASP	MIR1182///FAM89A	FAM110D	CTPS1
	MYDGF	GTF3A	ONECUT2	CNTN4
	SKIV2L2	SLC43A3	SEPT5-GP1BB	SLC41A2
	STT3A	IRAK1	ESM1	MYH11
	EML1	LOC101927057///OMG	SLC1A6	RBM20
	IL15	CXCL3	INHA	SMPX
	SPTLC2	SCIN	TBXA2R	ITGA8
	PRDM10	TARP///TRGV9///TRGC2	SSBP3	IQCJ-SCHIP1///SCHIP1
	MAPKAPK5	SLC22A18	GJB4	ODC1
	CCZ1B	FAM49B	MAPK8	CSPG4
	QTRT2	CMIP	SEZ6L	JPH2
	ENC1	PLEKHO2	HSPB6	ACTG2
	PIEZO1	RHBDF2	DENND1C	REEP1
	ATIC	ADM5	PML	TSPAN2
	SP110	ADGRA2	GSTM1	RAMP1
	TNIK	LFNG	PPP5C	MPPED2
	CASP8	RALGDS	C1GALT1	PPM1B
	COL5A2	CFHR1///CFH	GUF1	PCDHB16
	HNRNPAB	ICAM2	SYT2	MYOCD
	UBE2J1	LILRB5	PLEKHA6	LINC00702
	BTN3A2	MIR8085///BCL3	EPS15L1	NTN1
	ALG9	OSMR	HAUS5	NEXN
	PTPRN2	CYTH1	PTPN1	APCDD1
	CDC20	RHOH	GYPA	FAT3
	XRCC5	TRAC	ATP5O	LOC101926951///PCDH20
	AKR1B1	KCNJ15	DLEU1	CCDC146
	STAT1	ORAI1	RIMS1	SLMAP
	COG5	HSD3B7	SPTBN4	CNN1
	ABI1	SCARB1	CHST8	BAMBI
	EZH2	UAP1L1	OPRM1	PDZRN3
	HIKESHI	PTTG1	ADGRL3	LOC286191
	MAP7D3	CD163L1	NT5M	ANGPTL1
	ELAVL1	ITGB2-AS1	LRP6	PPP1R1A
	PPP2R3C	DUSP10	C3orf18	KCNK17
	SLC1A4	SLC9A9	DXO	PDE8B
	EED	RNF213	SOCS7	LGR6
	DYRK2	LRMP	APLP1	BAG2
	PAXIP1	NOD2	CACNA1G	PCDH11Y///PCDH11X
	R3HDM4	SPOCD1	PKLR	PIP5K1B
	ACKR4	SULF2	PEAK1	TMEM35A
	PPP2R5C	SLC11A2	CAND1.11	SLC22A3
	HMGB3	P2RY8	DLX2	ACADL
	MKRN1	TBC1D2	ST20-MTHFS	ATP1A2
	GDI2	TNFSF13	EPN3	MBNL1-AS1
	KIAA0930	RREB1	KLK11	PLD5
	ZNF107	COMMD9	SMOX
	PLPP2	FGD2	ELK1
	CD63	SEMA4B	SLC43A1
	FRZB	APOL6	ADAM30
	CEP350	BOLA2B///BOLA2	FEV
	OAS1	NTAN1	CAMK1G
	GINS1	ATP5E	EMD
	PPP1R3C	PRKY///PRKX	HDAC6
	ACTL6A	RASAL3	PRLR
	PRKRA	ACVRL1	PTMS
	MTCL1	DNMBP	CD22
	SNF8	STXBP2	GNG7
	FAIM	NEK6	KLF6
	NRBF2	PDGFB	SOX13
	CAND1	EFHD2	LTB4R2
	RNF34	IFITM2///IFITM1	VRTN
	NUP85	NUDT14	GJD2
	SP140L	NAGPA	CCKAR
	IRF9	RGS19	BDKRB1
	WNT2B	MPP1	AMN
	DYNC1H1	LGALS3	FBLN1
	DICER1	LILRA6	FGFR3
	WIPI1	NLRC5	LDB1
	SSR1	CLN8	CTDSP1
	AP1S2	MAP3K11	F2
	ZNF200	CSRNP3	CADM3
	HLA-J		CRMP1
	SGPL1		KHSRP
	GCNT3		SNTB2
	DOCK9		VCY1B
	NOL12		MARK4
	ADRB2		INO80B-WBP1
	CRLF3		RASGRP2
	CDC123		AVP
	TMEM50A		ENOSF1
	MALT1		FRMD1
	C1GALT1C1		PDE4A
	CDCP1		UBE2D4
	LIMA1		SHPK
	AMMECR1		ALDH3B1
	PTPMT1		RANBP1
	PIP4K2A		MRPL57
	CHN1		PDX1
	SPHAR		PPP3CC
	YWHAB		GSTM2
	SMC3		PRB4
	TSPAN3		MYOZ1
	TTF2		MED25
	RFTN1		BCL2
	NCK1		HDAC7
	COMT		ALS2CL
	ZNF148		GGTLC2
	FAM208B		HGH1
	CAV1		ZNF330
	MSN		NAB2
	IER5		FURIN
	SPOP		NPFFR1
	XPNPEP1		NDOR1
	MTF2		GNG4
	HTATIP2		PITPNC1
	PDGFD		HSF1
	SAMD4A		PTCRA
	EDNRB		PRKCSH
	SAE1		TP53I11
	TUBA1C		PCDH1
	FNBP1		TNPO2
	SMCHD1		GML
	DNMT1		COPZ2
	ELOVL6		NOX1
	RPS6KA2		SSTR4
	URI1		PCIF1
	SELT		NOS1
	FMO3		MYL6
	AHNAK		CDH18
	EIF3D		C11orf16
	NFKBIE		ADAP1
	MMD		GLI1
	ST5		EFCC1
	NID1		SYT12
	P2RX5-TAX1BP3		CLCA1
	UBE2L6		MRM1
	CLU		COBLL1
	IFI35		ROM1
	ELF1		VAV2
	CDC7		ODF1
	TNFAIP6		HTR1B
	ARL6IP5		AGFG2
	SACS		BAZ1B
	TRIL		ISCA1
	DKK3		HIGD1B
	NINJ2		EGFL8
	SAMHD1		MGAT3
	ALDH18A1		NUP88
	SRPK2		ZCWPW1
	APAF1		C17orf53
	MBTPS1		NRG1
	TUBA1B		TEX40
	CASP8AP2		KHDRBS2
	CCND2		GREB1L
	LRIG1		PPP1R14D
	SLC35E2B		RPRD2
	LAPTM4B		SPN
	CYB5R4		HTR5A
	IL1R1		TRIM62
	PSTPIP2		TNK1
	TAP1		SCAMP2
	INTS8		GRIK5
	ESYT1		HMOX2
	EFEMP1		NCAPH2
	ME1		TG
	KRIT1		ATF6B
	HSF2		PSG9
	ARHGEF6		LONRF3
	FAS		SC5D
	EVL		APOL2
	CSGALNACT1		LIN7A
	BBX		ARID1A
	THYN1		MYO9B
	BUB3		SIK3
	HSP90AB1		KCNQ2
	POLE3		DUX4L24
	MANSC1		DKKL1
	RTN3		KIR2DL5A
	PRKD2		ARC
	LAMC1		SULT2B1
	BICC1		CRHR2
	RTN1		TMEM110
	RECQL		PADI3
	MCM6		CREB3L1
	ADGRE5		BCKDHA
	WDR61		INS
	TRRAP		KCNB2
	AIDA		PDE1B
	ZNF22		CSPP1
	ARCN1		MOSPD3
	DNAJC10		FOXH1
	NSMAF		TIMM8A
	PFKP		FOXD4L1
	ARAP2		BCAN
	RTP4		C19orf57
	SEC24D		STK11
	EFHC1		STAB2
	CD81		P2RX6
	SLC25A37		POLDIP3
	B4GALT5		CACNA1I
	ZNF217		H6PD
	PRKD3		GIPC1
	PRC1		NNAT
	TMEM243		ZNF646
	TMEM35B		OGFOD2
	TRAF3		APOA1
	RABL2A		WDTC1
	KIAA1551		RLBP1
	CLEC10A		RAB3A
	IL33		SNX27
	P2RY13		ALOX15B
	TMEM248		CACNB4
	PDIA3		HPSE2
	GALNT7		OR1D2
	BCLAF1		PXMP4
	IKBKB		APOD
	GPC4		GNA12
	ADGRG6		PCNX2
	TRIM16		CGB1
	TM9SF2		C19orf54
	RAI2		GGA2
	RUNX1T1		PSD4
	TMEM123		CDC25C
	FLRT3		DMTN
	NAA15		ARR3
	KDELR2		ANAPC15
	WNT5A		CDC42BPA
	SNORD96A		GAS2L1
	PAPSS1		AFF1
	ARPC5		MYBPC3
	ALDH1A3		SF3A2
	RNF219		ZFYVE9
	HSPA5		PDE1C
	DHRS9		GLI3
	RAB3GAP1		PNMA3
	TSR1		ABCD1
	KRT8		PDE11A
	GABRP		STARD8
	MSL1		TMEM63A
	VOPP1		NHLH1
	HLA-E		C22orf29
	LAMA4		ALPI
	AHR		BMP3
	FLII		DARS2
	MYO1D		ARFRP1
	NR2C1		CA9
	PDIA4		RHEB
	OXR1		GPR162
	TRAM2		ABCB9
	FZD6		THRA
	RBM12		ARL4D
	ATRX		CDH15
	NR1D2		NR4A1
	COL4A2		EGFR
	HABP2		FKBP5
	PSMA1		ADCY1
	TUBB		CALR
	DCTD		SEMA6C
	CCNB1		ZBTB7A
	MED17		GTF3C1
	PTPRF		PYY
	TSPAN1		OR7E156P
	SNW1		TEX11
	DDX60		MTHFR
	RPL13AP5		DNAJB12
	KIF2A		NHLH2
	SEL1L2		TMEM92-AS1
	RPS3		PCDHA10
	DOK5		NECTIN1
	EPB41L2		SAMD4B
	LPCAT1		MEX3D
	AEBP1		ATAT1
	IGFBP6		PNLIPRP1
	ANXA4		RNF208
	METAP2		TMEM209
	CCL20		KIR2DS5
	DCN		SCNN1D
	AKAP12		PYY2
	TANK		PHYHIP
	ITGAV		ZNF771
	DCLK1		ZNF287
	SKAP2		ETV4
	NEU1		TCF3
	TTC39A		DNM2
	COMP		BTNL2
	IMPDH2		FAM134A
	ARHGAP29		MTAP
	GYG1		CDKL2
	RPAP3		KYAT1
	BRD7		ZKSCAN3
	YWHAH		EPN1
	LAMB1		GPR52
	MEX3C		THEM6
	ZBTB1		CD320
	ENO1		OSBPL10
	C10orf10		ADM2
	PLP2		RPS6KA6
	HS2ST1		AFP
	CD24		RAP2A
	DDOST		LMO1
	FCHSD2		PDE4D
	MPHOSPH8		GPR3
	MEF2C		NRL
	GNPTAB		SMAD3
	CASP3		IDUA
	NFIB		MGEA5
	FCN1		MAP3K19
	CAV2		INS-IGF2
	ISG20		TAF15
	MNS1		ATP2A3
	MX1		GP2
	INHBA		MISP
	ACTN1		CHRM5
	SFRP1		TOMM40
	PDIA6		TGM4
	EDNRA		ABCA2
	TGFB2		PON1
	FZD7		FAM153A
	PNMA2		BAIAP3
	RB1		ALLC
	CTSK		TNFSF12-TNFSF13
	RND3		LCN1
	XBP1		SFTPC
	LRRFIP1		GABRB1
	SNORD19B		PRL
	RBBP4		DUSP26
	CEP57		PKNOX2
	FNTA		EFNA2
	ZNF264		HOXB13
	RAB31		NGF
	MPZL2		FCN2
	ILF2		COL11A2
	ADCY7		SARDH
	GPR18		LSM3
	NOV		GNA13
	GUCY1B3		ACBD4
	RHOA		C6orf15
	MYOF		B4GALT7
	CELF2		DIAPH1
	LAMC2		TAPT1
	PSD3		KCNMB2
	ANXA5		PPFIA3
	CST6		NOP2
	SETX		PGLYRP4
	APOBEC3B		KIR2DL2
	FZD2		IVL
	KRT7		FOXA2
	GUCY1A3		ACHE
	USO1		TSC22D4
	ANXA2P2		AMACR
	MYC		ATP5G1
	NXN		INO80B
	IFITM3		BPY2
	DCK		CYP2A13
	GBP1		SHARPIN
	PLA2G4A		DNAH3
	VLDLR		HAB1
	SULF1		ATG13
	TSPAN13		ATF7
	LPGAT1		GAP43
	PSAP
	TGFBR2
	P2RY14
	C1RL
	HDAC9
	ATG12
	S100A4
	YLPM1
	TDO2
	PFN1
	KIAA0368
	CD9
	LY75
	TUBA1A
	SNORD83B
	TNFRSF11B
	DSE
	SWAP70
	BLOC1S5-TXNDC5
	LDLRAD4
	FZD1
	SPRY1
	PTBP3
	PRKX
	EFNB2
	SLCO3A1
	KLRB1
	IFITM2
	C1R
	SERPINF1
	ACTR2
	PAPPA2
	SNORA11E
	KDELR3
	SCRN1
	SERPING1
	SOX4
	ETV1
	RAN
	RAB11A
	ACSL4
	NLGN4X
	CRIP1
	MID1
	VTCN1
	DERL1
	RARRES1
	ITM2C
	IFI44L
	A2M
	KDELC1
	CD2
	REG1A
	CASP4
	LOXL1
	ARPC3
	RCN1
	GPM6B
	PLSCR1
	ASNS
	BHLHE41
	RASSF2
	TFPI2
	RPLP0
	TUSC3
	HRH1
	NMI
	LY75-CD302
	SLC26A2
	ECT2
	BIRC3
	ADH1B
	LHFP
	TMEM45A
	PRKY
	TPBG
	MTHFD2
	GBP2
	TMSB4X
	SLC2A10
	ZEB2
	RGS4
	CHST15
	JAK1
	MARCKSL1
	FBN1
	GMDS
	PDGFRA
	PGK1
	COL4A1
	CXCL1
	UBD
	SLPI
	AXL
	FCER1A
	TGM2
	PDLIM1
	FSTL1
	FLI1
	MGP
	HLA-DQA1
	CKLF-CMTM1
	CXCL9
	ELK3
	CFHR1
	SRGN
	ANXA2
	TNFRSF17
	WFDC2
	CCL2
	CRISPLD2
	COL1A2
	FCGR3B
	IFI44
	PXDN
	THBS1
	CDH11
	SELL
	PSMB9
	CXCL8
	HS3ST1
	KRT19
	AGR2
	COL15A1
	ANXA3
	TNFAIP8
	FN1
	MOXD1
	CAPN6
	MNDA
	QPCT
	NRP1
	THBS2
	TIMP1
	TRIM22
	C1S
	ANXA1
	CPA3
	SERPINA3
	PLK2
	COL3A1
	VIM
	PROM1
	TAC1
	CYAT1
	CXCL6
	LYZ
	LTF
	IGHA2
