# Supplementary material for: Exploring the shared molecular mechanism of microvascular and macrovascular complications in diabetes: Seeking the hub of circulatory system injury
Source: Front Endocrinol (Lausanne). 2023 Jan 23;14:1032015. doi: 10.3389/fendo.2023.1032015 (PMC9899888; doi:10.3389/fendo.2023.1032015)
Supplement: Supplementary file 2 [file DataSheet_2.csv]

Gene	Drug	cor	pvalue
CDK4	XL-147	0.33503368	0.00887935
RPL3	XL-147	0.30983375	0.01599258
LCP2	XK-469	0.54839366	5.73E-06
CDK4	XK-469	0.25495808	0.04930142
LCP2	Vorinostat	0.49966217	4.81E-05
RPL3	Vorinostat	0.43392443	0.00053272
CDK4	Vorinostat	0.31340355	0.01475571
CCL2	Vorinostat	-0.2883993	0.02544015
RPL3	Vismodegib	0.28334562	0.0282505
CDK4	Vinorelbine	-0.273782	0.03428342
LCP2	Vinblastine	0.27938869	0.03062877
LCP2	Valrubicin	0.2955026	0.02189096
LCP2	Uracil mustard	0.43792573	0.00046645
TYROBP	Uracil mustard	0.36005484	0.00471704
CDK4	Uracil mustard	0.34445769	0.00703784
LCP2	Triethylenemelamine	0.37159572	0.00346367
CDK4	Triethylenemelamine	0.33193193	0.00957089
TYROBP	Triethylenemelamine	0.32634345	0.01093537
CDK4	Triapine	0.29594584	0.02168415
CDK4	Topotecan	0.26143918	0.04361823
LCP2	Thiotepa	0.40464534	0.00134227
TYROBP	Thiotepa	0.35396119	0.00552804
CDK4	Thiotepa	0.31940752	0.01286034
CDK4	tfdu	0.30889791	0.01633114
RPL3	tfdu	0.26356767	0.04187377
LCP2	Testolactone	0.26461403	0.04103752
LCP2	Teniposide	0.32347656	0.01169848
CCL2	Temsirolimus	0.26507108	0.04067659
CD44	Tegafur	-0.3759415	0.00307446
CCL2	Tegafur	-0.2596098	0.04516489
CD44	Tamoxifen	-0.4532024	0.00027663
CCL2	Tamoxifen	-0.294776	0.02223359
CD44	Staurosporine	0.44706253	0.00034228
CD44	SR16157	-0.4411453	0.00041866
LCP2	Sonidegib	-0.2871561	0.02610865
CD44	Simvastatin	0.38315189	0.00251379
LCP2	Simvastatin	-0.2974023	0.02101621
RPL3	Seliciclib	0.2713779	0.03595811
CD44	Salinomycin	-0.2594206	0.04532739
RPL3	RH1	0.3375305	0.00835466
CDK4	RH1	0.29536003	0.02195783
CCL2	Rapamycin	0.28912434	0.02505697
LCP2	Raltitrexed	0.35026542	0.00607749
LCP2	Raloxifene	0.34339992	0.00722635
CD44	Raloxifene	-0.3255648	0.01113824
RPL3	Pyrazoloacridine	0.35032368	0.00606847
LCP2	PX-316	0.44771382	0.00033469
LCP2	Pipobroman	0.50531952	3.82E-05
TYROBP	Pipobroman	0.38151537	0.00263236
CDK4	Pipobroman	0.2834083	0.02821411
LCP2	Pipamperone	0.40015005	0.00153578
CDK4	Pemetrexed	0.28767415	0.02582831
TYROBP	PD-98059	0.26080532	0.04414913
CCL2	Pazopanib	0.27571561	0.03298409
RPL3	Parthenolide	0.36323937	0.00433648
TYROBP	Parthenolide	0.35678317	0.00513837
CDK4	Parthenolide	0.30586834	0.01746955
LCP2	Parthenolide	0.29671818	0.02132774
CD44	Parthenolide	-0.272857	0.03491994
LCP2	Panobinostat	0.27627997	0.03261268
LCP2	Palbociclib	0.26797946	0.03844079
CD44	Oxaliplatin	-0.4438836	0.00038157
LCP2	Oxaliplatin	0.34698014	0.00660555
RPL3	Obatoclax	0.35540687	0.00532528
LCP2	Nitrogen mustard	0.30633721	0.01728905
TYROBP	Nitrogen mustard	0.2836256	0.02808826
CD44	Nitrogen mustard	-0.2768231	0.03225852
LCP2	Nilotinib	0.41346942	0.00102483
CD44	Nilotinib	-0.2934575	0.02286694
CD44	Nelfinavir	-0.2788025	0.03099496
LCP2	Nelarabine	0.68935144	1.13E-09
RPL3	Nelarabine	0.33300748	0.00932597
CDK4	Nelarabine	0.30262602	0.01876228
TYROBP	Nandrolone phenpropionate	0.48313852	9.23E-05
CCL2	Nandrolone phenpropionate	0.34181576	0.00751693
CCL2	Mitoxantrone	0.28951007	0.02485511
CD44	Midostaurin	0.28144085	0.02937525
CCL2	Midostaurin	0.27068551	0.03645282
RPL3	Methotrexate	0.34066615	0.00773414
LCP2	Melphalan	0.45156389	0.00029292
TYROBP	Melphalan	0.34807607	0.00642509
CDK4	Melphalan	0.32316259	0.01178478
TYROBP	Megestrol acetate	0.35604317	0.00523814
LCP2	Lomustine	0.47199473	0.00014054
CD44	Lomustine	-0.277134	0.03205724
TYROBP	Lomustine	0.2640066	0.04152129
CDK4	LMP-400	0.31027084	0.01583652
LCP2	LMP-400	0.30494917	0.01782806
CCL2	Lenvatinib	0.41463163	0.00098851
LCP2	Lenvatinib	-0.2851432	0.02722242
CD44	LDK-378	-0.3477378	0.00648032
TYROBP	Lapachone	0.35997533	0.0047269
CDK4	Karenitecin	0.28876947	0.02524391
LCP2	kahalide f	-0.4754819	0.0001234
TYROBP	kahalide f	-0.3902828	0.00205076
CDK4	kahalide f	-0.3168936	0.01362676
CD44	Ixabepilone	-0.3322402	0.00950012
LCP2	Ixabepilone	0.25466271	0.0495742
CD44	Isotretinoin	-0.3022111	0.01893346
LCP2	Irofulven	-0.5194975	2.11E-05
CD44	Irofulven	0.26231028	0.04289721
CDK4	Irinotecan	0.30751887	0.01684121
LCP2	Imexon	0.6356878	4.84E-08
TYROBP	Imexon	0.63406369	5.37E-08
CD44	Imatinib	-0.3568759	0.00512599
LCP2	Imatinib	0.29614925	0.02158979
LCP2	Ifosfamide	0.44791186	0.00033242
CD44	Ifosfamide	-0.2668829	0.03927154
CCL2	Idelalisib	0.26866628	0.03792792
TYROBP	Idarubicin	0.33180767	0.00959954
LCP2	Idarubicin	0.32098678	0.01239811
LCP2	Hypothemycin	0.34806666	0.00642662
CCL2	Hypothemycin	-0.301938	0.01904684
TYROBP	Hydroxyurea	0.54500236	6.72E-06
LCP2	Hydroxyurea	0.50339715	4.14E-05
CDK4	Hydroxyurea	0.40432711	0.00135521
RPL3	Hydroxyurea	0.31290673	0.01492277
CDK4	Gemcitabine	0.32032592	0.01258976
CCL2	geldanamycin analog	-0.2666456	0.03945321
CD44	Fulvestrant	-0.4022206	0.00144374
LCP2	Fostamatinib	0.34778698	0.00647227
RPL3	Fostamatinib	0.27954097	0.03053424
TYROBP	Fostamatinib	0.27739162	0.03189129
LCP2	Fluphenazine	0.46877037	0.0001583
CD44	Fluorouracil	-0.2962752	0.02153154
LCP2	Fludarabine	0.4033071	0.00139745
RPL3	Fludarabine	0.3926013	0.00191756
CDK4	Fludarabine	0.35535095	0.005333
CDK4	Floxuridine	0.33732038	0.00839775
LCP2	Fenretinide	0.52432732	1.71E-05
CDK4	Fenretinide	0.36536542	0.00409775
RPL3	Fenretinide	0.32702772	0.01075973
TYROBP	Fenretinide	0.30804818	0.01664385
TYROBP	Everolimus	-0.2563383	0.04804297
RPL3	Everolimus	-0.2543087	0.04990275
LCP2	Etoposide	0.39888529	0.00159456
TYROBP	Etoposide	0.27491234	0.0335188
LCP2	Ethinyl estradiol	0.35594567	0.00525141
LCP2	Estramustine	0.40989988	0.00114404
LCP2	Eribulin mesilate	0.31587092	0.01394961
LCP2	Epirubicin	0.28163078	0.02926144
LCP2	Entinostat	0.32409733	0.01152945
CD44	Elesclomol	-0.3752544	0.00313329
LCP2	Dromostanolone Propionate	0.29827303	0.02062528
RPL3	Dromostanolone Propionate	0.2732289	0.03466287
CD44	Dolastatin 10	-0.2604349	0.04446186
LCP2	Dimethylaminoparthenolide	0.49941953	4.86E-05
CD44	Dimethylaminoparthenolide	-0.3700568	0.00361162
TYROBP	Dimethylaminoparthenolide	0.31562258	0.01402899
RPL3	Dimethylaminoparthenolide	0.2653663	0.04044486
TYROBP	Digoxin	0.26515446	0.04061104
CD44	Dexrazoxane	-0.3322634	0.00949482
LCP2	Dexrazoxane	0.2817553	0.02918703
LCP2	Dexamethasone Decadron	0.35912347	0.00483376
CDK4	Dexamethasone Decadron	0.28352451	0.02814675
RPL3	Depsipeptide	-0.3569671	0.00511383
LCP2	Denileukin Diftitox Ontak	0.36293468	0.00437168
CD44	Decitabine	-0.2619448	0.04319851
LCP2	Daunorubicin	0.27593691	0.03283803
LCP2	Dasatinib	-0.3858071	0.00233149
RPL3	Dasatinib	-0.3214379	0.01226872
LCP2	Dacarbazine	0.33814249	0.00823026
LCP2	Cytarabine	0.39663497	0.00170414
CDK4	Cytarabine	0.34192363	0.00749682
RPL3	Cytarabine	0.33132238	0.00971215
TYROBP	Cyclophosphamide	0.58694412	8.27E-07
LCP2	Cyclophosphamide	0.57343019	1.68E-06
RPL3	Curcumin	0.35474759	0.00541692
LCP2	Crizotinib	0.34044269	0.00777699
CDK4	Clofarabine	0.27963889	0.03047359
CD44	Clofarabine	0.27740145	0.03188496
CDK4	Cladribine	0.38763938	0.00221267
RPL3	Cladribine	0.35893605	0.00485756
LCP2	Cladribine	0.29376688	0.02271698
TYROBP	Cladribine	0.27796958	0.03152152
LCP2	Cisplatin	0.32382173	0.01160423
TYROBP	Cisplatin	0.32074223	0.01246873
LCP2	Chlorambucil	0.47414639	0.00012972
CDK4	Chlorambucil	0.36211269	0.0044679
TYROBP	Chlorambucil	0.33027913	0.00995813
LCP2	Chelerythrine	0.64324132	2.98E-08
TYROBP	Chelerythrine	0.4911273	6.77E-05
RPL3	Chelerythrine	0.36657008	0.0039677
CDK4	Chelerythrine	0.26243818	0.04279218
CD44	Celecoxib	-0.3214562	0.0122635
LCP2	Carmustine	0.5741838	1.61E-06
TYROBP	Carmustine	0.36332951	0.00432611
TYROBP	Carboplatin	0.47405546	0.00013016
LCP2	Carboplatin	0.40212893	0.00144771
LCP2	Calusterone	0.3462836	0.00672253
CD44	By-Product of CUDC-305	-0.3979209	0.00164072
CCL2	By-Product of CUDC-305	-0.2771878	0.03202253
TYROBP	Buthionine sulphoximine	0.31327775	0.01479786
LCP2	BN-2629	0.3786801	0.00284963
RPL3	Benzimate	0.33913787	0.00803136
LCP2	Bendamustine	0.48661062	8.07E-05
CCL2	Belinostat	-0.3830313	0.00252236
RPL3	Belinostat	0.32822791	0.01045756
LCP2	Belinostat	0.2557032	0.04861875
LCP2	Batracylin	0.28839678	0.02544149
LCP2	Bafetinib	0.37022848	0.00359484
RPL3	AT-13387	0.39642108	0.0017149
LCP2	Asparaginase	0.46466726	0.00018386
LCP2	Arsenic trioxide	0.44885307	0.0003218
CD44	Arsenic trioxide	-0.2892471	0.02499259
RPL3	Allopurinol	0.27569941	0.03299479
CD44	AFP464	-0.2691991	0.03753393
RPL3	Acrichine	0.37148038	0.00347457
LCP2	Acrichine	0.27492876	0.0335078
CD44	Acetalax	-0.2786864	0.0310679
TYROBP	ABT-199	0.60686985	2.75E-07
LCP2	ABT-199	0.40509979	0.00132398
CD44	8-Chloro-adenosine	-0.3345423	0.00898592
RPL3	8-Chloro-adenosine	0.32914707	0.01023114
CDK4	8-Chloro-adenosine	0.28257365	0.02870191
TYROBP	8-Chloro-adenosine	0.26881818	0.03781525
LCP2	7-Hydroxystaurosporine	0.28409645	0.02781719
CDK4	7-Ethyl-10-hydroxycamptothecin	0.31836265	0.01317426
CCL2	6-Mercaptopurine	-0.2856275	0.02695084
LCP2	6-Mercaptopurine	0.26918737	0.03754259
RPL3	6-Mercaptopurine	0.26116672	0.04384579
CDK4	5-fluoro deoxy uridine 10mer	0.43663028	0.00048704
RPL3	5-fluoro deoxy uridine 10mer	0.26367718	0.0417856
CD44	3-Bromopyruvate (acid)	-0.3753083	0.00312864
LCP2	3-Bromopyruvate (acid)	0.31487586	0.01427003
RPL3	(+)-JQ1	0.28274297	0.02860239
